# Supplementary material for: Bioinformatics Analysis Identifies p53 as a Candidate Prognostic Biomarker for Neuropathic Pain
Source: Front Genet. 2018 Aug 31;9:320. doi: 10.3389/fgene.2018.00320 (PMC6127677; doi:10.3389/fgene.2018.00320)
Supplement: Supplementary file 1 [file Table_1.XLSX]

## Sheet: Sheet 1 - Table 1. Functional a
Table 1. Up-regulated genes
ID	adj.P.Val	P.Value	t	B	logFC	Gene.symbol
1393299_at	0.00315	0.000808	3.94308	-1.06926	3.39692	Dpp10
1371077_at	0.000186	2.42e-05	5.46356	2.42008	2.98418	Htr3b
1370214_at	0.0153	0.00548	3.11416	-2.93222	2.96067	Pvalb
1369202_at	0.0245	0.00968	2.86085	-3.47507	2.88676	Mx2
1369405_a_at	0.00128	0.000268	4.41626	0.021596	2.79938	Chrnb4
1393669_at	0.000781	0.000146	4.67774	0.625152	2.78682	Rab1a
1368339_at	0.000863	0.000165	4.62365	0.500416	2.77677	S100g
1391575_at	0.00397	0.00107	3.82216	-1.34632	2.77295	Hapln4
1368853_at	1.39e-06	4.03e-08	8.57438	8.84373	2.59008	Vsnl1
1387602_a_at	0.000373	5.8e-05	5.07788	1.54414	2.57487	Htr3b
1371162_at	0.000624	0.00011	4.79927	0.905058	2.56529	Mrgprx3
1372195_at	3.81e-05	3.32e-06	6.36701	4.4144	2.49155	Tnnc2
1383220_at	8.35e-06	4.68e-07	7.30685	6.38178	2.47587	Kcnip4
1377828_at	0.000212	2.88e-05	5.38641	2.24582	2.42359	Ano3
1367762_at	2.01e-06	6.73e-08	8.3007	8.3309	2.41706	Sst
1387368_at	9.4e-05	1.03e-05	5.84818	3.28013	2.4136	Mras
1384216_at	0.000921	0.000179	4.58918	0.420874	2.41085	Tp53
1369428_a_at	0.0156	0.0056	3.10449	-2.95325	2.39297	Htr3a
1375026_at	0.00272	0.000674	4.02043	-0.891504	2.38261	Calml4
1372737_at	0.000932	0.000182	4.58263	0.405764	2.29921	Ldb3
1375775_at	0.000932	0.000182	4.58263	0.405764	2.27921	Odf3b
1387787_at	5.7e-05	5.49e-06	6.13305	3.90688	2.26902	Mylpf
1375066_at	1.01e-05	6e-07	7.1846	6.13261	2.26426	Ifitm10
1367733_at	0.000153	1.9e-05	5.57088	2.66154	2.26371	Car2
1394297_at	0.00219	0.00052	4.13156	-0.635597	2.22823	Hoxd1
1393282_at	3.18e-05	2.62e-06	6.47789	4.65256	2.2113	Spns2
1377095_at	4.49e-07	8.66e-09	9.4308	10.3836	2.14791	Rbfox3
1394295_at	0.000459	7.51e-05	4.96559	1.2871	2.14429	Tmem255a
1391653_at	2.81e-05	2.24e-06	6.55057	4.80781	2.11818	Gabrg2
1394402_at	0.000116	1.35e-05	5.72422	3.00459	2.10131	Phf24
1374386_at	2.33e-08	7.99e-11	12.3955	15.0232	2.09985	C3
1398298_at	0.00575	0.00167	3.63019	-1.78348	2.09344	Htr1d
1368506_at	5.66e-06	2.79e-07	7.56658	6.90437	2.08451	Rgs4
1368768_at	0.000768	0.000143	4.68608	0.644373	2.06891	Scn11a
1393102_at	0.000845	0.000161	4.63542	0.527567	2.0414	Gtpbp6
1370556_at	8.11e-08	6.52e-10	10.995	12.9563	2.03162	Vamp1
1384201_at	0.0171	0.00624	3.05678	-3.05668	2.02547	Cs
1371049_at	2.29e-06	8.04e-08	8.20645	8.15192	2.01552	Dpysl4
1380851_at	0.000811	0.000153	4.65751	0.578505	2.00669	Sema3f
1394786_at	0.000335	5.08e-05	5.13587	1.67657	1.99263	Sorl1
1392594_at	0.000377	5.88e-05	5.07199	1.53069	1.98817	Susd2
1395357_at	2.52e-10	3.25e-14	18.9445	22.4572	1.97221	Map1b
1368440_at	2.62e-09	1.71e-12	15.3252	18.7436	1.96331	Slc3a1
1387839_at	0.0141	0.00497	3.15776	-2.83714	1.95431	RT1-N2
1372158_at	0.000162	2.04e-05	5.54021	2.59264	1.94144	Macrod1
1396040_at	0.0047	0.00131	3.7347	-1.54596	1.88617	Shank1
1376233_at	0.000364	5.64e-05	5.09042	1.5728	1.88324	Dlgap3
1369592_at	0.000473	7.78e-05	4.95025	1.25192	1.86823	Wbp2
1390530_at	0.00197	0.000456	4.18836	-0.504618	1.86402	Slc16a12
1378288_at	0.00882	0.00281	3.40593	-2.28837	1.86356	Slc51a
1371108_a_at	0.000323	4.86e-05	5.15564	1.72166	1.85401	Atp1a1
1369116_a_at	0.000164	2.08e-05	5.53071	2.57129	1.85233	Calca
1378310_at	0.00194	0.000447	4.19652	-0.485784	1.84877	Nmb
1391563_at	4.64e-05	4.23e-06	6.25417	4.17045	1.84554	Mum1l1
1368749_at	0.0129	0.00445	3.20605	-2.73134	1.81808	Kcns1
1395122_s_at	0.000846	0.000161	4.63464	0.525769	1.81012	Cdk10
1376893_at	3.88e-06	1.63e-07	7.8387	7.44185	1.8038	Nrsn1
1389177_at	0.0227	0.00883	2.90201	-3.38807	1.80302	Perp
1388000_at	3.18e-08	1.42e-10	11.9981	14.4577	1.79839	Slc24a2
1383757_at	0.00126	0.000262	4.42506	0.041908	1.79624	LOC100362176
1385321_at	0.0133	0.00461	3.19012	-2.76629	1.79389	Prmt8
1380308_at	2.36e-07	3.33e-09	9.98868	11.3354	1.77731	LOC100909866
1385043_at	0.00524	0.0015	3.67804	-1.67487	1.77498	Patj
1394252_at	0.000211	2.85e-05	5.39112	2.25649	1.77373	Spock3
1369717_at	0.00956	0.0031	3.36348	-2.38306	1.76037	Nmu
1374743_at	0.000401	6.34e-05	5.03906	1.45536	1.75567	Patj
1369651_at	1.97e-05	1.43e-06	6.76291	5.25748	1.75246	Thy1
1387672_at	0.0301	0.0124	2.74961	-3.70757	1.74414	Gnmt
1368987_at	1.51e-06	4.53e-08	8.51192	8.72759	1.73175	Slc17a7
1383084_at	4.19e-06	1.81e-07	7.78449	7.33558	1.72354	Ttll7
1384541_at	0.00268	0.000664	4.02691	-0.876608	1.72012	Hapln1
1378421_at	2.48e-05	1.91e-06	6.62618	4.96861	1.71399	LOC100910996
1370517_at	0.00522	0.00149	3.68053	-1.66921	1.71122	Nptx1
1378111_at	0.000403	6.39e-05	5.03578	1.44788	1.70672	Kcnd3
1370625_at	7.76e-05	8.1e-06	5.95537	3.51706	1.70456	Faim2
1398651_at	0.0052	0.00148	3.68277	-1.66412	1.70272	LOC102551017
1374046_at	0.000734	0.000135	4.7106	0.700886	1.69992	Hs3st2
1388201_at	0.0133	0.0046	3.19161	-2.76304	1.69014	Bmp6
1368407_at	0.00258	0.000633	4.04768	-0.828822	1.68977	Hpse
1393952_at	0.000241	3.38e-05	5.31585	2.08602	1.68902	Ccdc68
1378857_at	0.00195	0.000452	4.19175	-0.496785	1.68524	Tceal5
1385562_at	2.29e-08	7.73e-11	12.4187	15.0557	1.67578	Jph3
1371113_a_at	7e-08	5.04e-10	11.159	13.2094	1.6734	Tfrc
1386503_at	0.000271	3.89e-05	5.25293	1.94317	1.67317	Tango2
1393893_at	0.0037	0.000982	3.8594	-1.26112	1.66886	Morn5
1391906_at	9.52e-08	8.48e-10	10.8279	12.6954	1.65632	Apitd1
1368044_at	0.0165	0.00598	3.07549	-3.01618	1.65613	Scg2
1368854_at	0.00361	0.00095	3.87361	-1.22857	1.65599	Vsnl1
1378470_at	0.00566	0.00164	3.63854	-1.76455	1.65408	Paqr5
1382123_at	0.000484	8.02e-05	4.93687	1.22122	1.65247	LOC102556753
1390239_at	0.00216	0.000511	4.1389	-0.618683	1.65218	LOC100910996
1388078_a_at	0.00215	0.000508	4.1415	-0.612696	1.65155	Asic1
1378163_at	0.000122	1.43e-05	5.69725	2.94442	1.64824	Grem2
1380407_at	3.77e-09	3.03e-12	14.8573	18.1978	1.64116	RGD1310352
1376070_at	4.88e-05	4.5e-06	6.22468	4.10645	1.63724	Fkbp8
1394577_at	0.000218	2.97e-05	5.37194	2.21308	1.62393	Esrrg
1381570_at	0.00967	0.00314	3.35744	-2.39653	1.62199	Nfkbid
1394455_at	1.32e-07	1.41e-09	10.5104	12.1907	1.61504	Fgf12
1396915_at	0.0111	0.00372	3.28478	-2.55778	1.61062	Insm2
1384881_at	0.0176	0.00647	3.04069	-3.09143	1.60959	Zdhhc19
1393262_at	0.000116	1.34e-05	5.72823	3.01354	1.60605	Smad9
1376225_at	0.00288	0.000724	3.99014	-0.96117	1.60501	Kcnip3
1388543_at	0.026	0.0104	2.82993	-3.54009	1.60044	Plpp4
1368505_at	0.00011	1.25e-05	5.75838	3.08069	1.59235	Rgs4
1384564_at	0.000538	9.15e-05	4.87948	1.08948	1.5884	Fam159b
1378738_at	3.13e-05	2.57e-06	6.48683	4.6717	1.58308	Kcnab1
1382851_at	3.53e-06	1.44e-07	7.90128	7.56399	1.58231	Gcnt4
1398604_at	0.00292	0.000735	3.98332	-0.976839	1.5817	Osbp2
1368206_at	0.00469	0.00131	3.73621	-1.54251	1.5754	Acot8
1388349_at	0.0547	0.0254	2.41531	-4.37968	1.56859	Ckmt2
1381080_at	2.69e-05	2.12e-06	6.57646	4.86295	1.56161	Dgkg
1373987_at	0.0377	0.0162	2.62528	-3.96251	1.54595	Kcnip2
1384536_at	0.0198	0.00748	2.97624	-3.22994	1.53958	LOC100364027
1374785_at	0.0067	0.00201	3.55088	-1.96286	1.53868	Clec2l
1381922_at	0.0162	0.00584	3.08629	-2.99279	1.53737	Slc5a11
1370595_a_at	0.0136	0.00472	3.17998	-2.78852	1.5315	Kcnip4
1383683_at	0.0395	0.0172	2.59848	-4.01673	1.52912	Ntsr1
1370011_at	0.000248	3.5e-05	5.30041	2.05099	1.52789	Ak1
1369100_at	0.0088	0.00281	3.40671	-2.28664	1.5182	Nlrp6
1370519_at	3.71e-05	3.21e-06	6.38267	4.44813	1.51099	Stxbp1
1392880_at	0.000751	0.000139	4.6974	0.670476	1.50731	Rab37
1379693_at	0.000111	1.26e-05	5.75431	3.07163	1.5063	Robo2
