# Supplementary material for: Bioinformatics Analysis Identifies p53 as a Candidate Prognostic Biomarker for Neuropathic Pain
Source: Front Genet. 2018 Aug 31;9:320. doi: 10.3389/fgene.2018.00320 (PMC6127677; doi:10.3389/fgene.2018.00320)
Supplement: Supplementary file 2 [file Table_2.xlsx]

## Sheet: Sheet 1 - Table 2. Functional a
Table 2. Functional and pathway enrichment analysis of up-regulated genes in NP
GO	Category	Description		%	Log10(P)	Log10(q)
GO:0034762	GO Biological Processes	regulation of transmembrane transport	18	16.3636	-9.04835	-4.79436
GO:0007268	GO Biological Processes	chemical synaptic transmission	17	15.4545	-6.58176	-3.25607
GO:0042391	GO Biological Processes	regulation of membrane potential	13	11.8182	-5.91902	-2.73365
GO:0019233	GO Biological Processes	sensory perception of pain	8	7.27273	-5.90846	-2.73365
GO:0030003	GO Biological Processes	cellular cation homeostasis	13	11.8182	-4.36939	-1.51334
GO:0032412	GO Biological Processes	regulation of ion transmembrane transporter activity	8	7.27273	-4.22337	-1.40074
GO:0035725	GO Biological Processes	sodium ion transmembrane transport	6	5.45455	-3.85653	-1.12105
GO:0006936	GO Biological Processes	muscle contraction	8	7.27273	-3.62739	-0.975461
GO:0051932	GO Biological Processes	synaptic transmission, GABAergic	4	3.63636	-3.54732	-0.916577
GO:0016048	GO Biological Processes	detection of temperature stimulus	3	2.72727	-3.53144	-0.911366
GO:0046717	GO Biological Processes	acid secretion	5	4.54545	-3.24282	-0.642041
R-RNO-1296072	Reactome Gene Sets	Voltage gated Potassium channels	3	2.72727	-3.15595	-0.574055
rno04971	KEGG Pathway	Gastric acid secretion	4	3.63636	-3.12108	-0.566053
GO:0034103	GO Biological Processes	regulation of tissue remodeling	4	3.63636	-3.01578	-0.494182
GO:0071363	GO Biological Processes	cellular response to growth factor stimulus	11	10	-2.88132	-0.398184
GO:0010876	GO Biological Processes	lipid localization	7	6.36364	-2.40359	-0.100147
GO:0021700	GO Biological Processes	developmental maturation	6	5.45455	-2.39017	-0.0999705
GO:0042278	GO Biological Processes	purine nucleoside metabolic process	3	2.72727	-2.06423	0
GO:0046031	GO Biological Processes	ADP metabolic process	3	2.72727	-2.03379	0
